# Supplementary material for: Functional diversity of CTCFs is encoded in their binding motifs
Source: BMC Genomics. 2015 Aug 28;16(1):649. doi: 10.1186/s12864-015-1824-6 (PMC4552278; doi:10.1186/s12864-015-1824-6)
Supplement: Additional file 4: Dataset S1. — The PWM matrices for the three motifs. (ZIP 1.04 KB) [file 12864_2015_1824_MOESM4_ESM.zip]

Archive with 3 entries (3 files):
- CTCF-A.txt
- CTCF-B.txt
- CTCF-C.txt
