# Supplementary material for: Functional diversity of CTCFs is encoded in their binding motifs
Source: BMC Genomics. 2015 Aug 28;16(1):649. doi: 10.1186/s12864-015-1824-6 (PMC4552278; doi:10.1186/s12864-015-1824-6)
Supplement: Additional file 4: Dataset S1. — The PWM matrices for the three motifs. (ZIP 1.04 KB) [file 12864_2015_1824_MOESM4_ESM.zip › CTCF-A.txt]

#MEME version 4
#
#ALPHABET= ACGT
#
#strands: + -
#
#Background letter frequencies (from dataset with add-one prior applied):
#A 0.183 C 0.317 G 0.317 T 0.183 
#
#MOTIF 1
#letter-probability matrix: alength= 4 w= 15	nsites= 100 
 0.000000  1.000000  0.000000  0.000000 
 0.000000  1.000000  0.000000  0.000000 
 1.000000  0.000000  0.000000  0.000000 
 0.000000  0.750000  0.250000  0.000000 
 0.000000  1.000000  0.000000  0.000000 
 1.000000  0.000000  0.000000  0.000000 
 0.000000  0.000000  1.000000  0.000000 
 0.000000  0.000000  1.000000  0.000000 
 0.000000  0.010000  0.680000  0.310000 
 0.000000  0.000000  1.000000  0.000000 
 0.000000  0.000000  1.000000  0.000000 
 0.000000  1.000000  0.000000  0.000000 
 0.080000  0.000000  0.920000  0.000000 
 0.000000  0.990000  0.000000  0.010000 
 0.000000  0.710000  0.010000  0.280000 
