# Supplementary material for: Functional diversity of CTCFs is encoded in their binding motifs
Source: BMC Genomics. 2015 Aug 28;16(1):649. doi: 10.1186/s12864-015-1824-6 (PMC4552278; doi:10.1186/s12864-015-1824-6)
Supplement: Additional file 4: Dataset S1. — The PWM matrices for the three motifs. (ZIP 1.04 KB) [file 12864_2015_1824_MOESM4_ESM.zip › CTCF-C.txt]

#MEME version 4
#
#ALPHABET= ACGT
#
#strands: + -
#
#Background letter frequencies (from dataset with add-one prior applied):
#A 0.269 C 0.231 G 0.231 T 0.269 
#
#MOTIF 2
#letter-probability matrix: alength= 4 w= 15	nsites= 100 
0	1	0	0
0	1	0	0
0.86	0	0	0.14
0	0.77	0.23	0
0.29	0	0	0.71
1	0	0	0
0	0	1	0
1	0	0	0
0	0	1	0
0	0	1	0
0	0	1	0
0.78	0	0	0.22
0	0	1	0
0	1	0	0
0.24	0.22	0	0.54
